# Supplementary material for: Short- and long-term effects of amoxicillin/clavulanic acid or doxycycline on the gastrointestinal microbiome of growing cats
Source: PLoS One. 2021 Dec 15;16(12):e0253031. doi: 10.1371/journal.pone.0253031 (PMC8673677; doi:10.1371/journal.pone.0253031)
Supplement: S1 Table — (XLSX) [file pone.0253031.s003.xlsx]

## Sheet: Φύλλο1
			Body weight (BW)					Body condition scoring (BCS)					Fecal scoring (FS)
CatID	Sex	Group	Day 0	Day 20/28	Day 60	Day 120	Day 300	Day 0	Day 20/28	Day 60	Day 120	Day 300	Day 0	Day 20/28	Day 60	Day 120	Day 300
FM7	M	AMC	0.95	1.56		3.78	5.75	5	5		6	7	3	4			5
FM13	M	AMC	0.37	1	1.74	3	4.1	2	4	6	6	6	3	4	2	2	2
FM18	M	AMC	0.72	1.42	2.3	3.79	5.41	4	5		6	5	2	3			2
FM20	F	AMC	0.63	1	1.6	2.39	4.41	6	5		4	5	2	2		2	2
FM22	F	AMC	0.42	8	1.2	2.09	3.6	3	4		4	4	3	4		2	2
FM24	F	AMC	0.4	0.95	1.7	2	4.27	3	5	5	4	6	3	5	3	5	3
FM29	F	AMC	0.39	0.8	1.36	1.98	3.03	3	4	4	4	4	5	4	3	3	2
FM32	M	AMC	0.61	1	1.74	2.65	4.49	3	4	4	4	5	4	5	6	4	2
FM34	M	AMC	0.9	1.19	1.8	2.87	4.1	4	4	4	4	4	3	4	5	4	2
FM56	M	AMC	0.6	1	1.79	2.42	3.15	4	4	4	4	3	6	4	3	2	3
FM58	F	AMC	0.76	1.18	1.68	2.35	3	4	4	4	4	4	4	6	1	1	1
FM67	F	AMC	0.53	1.11	1.7	2.3	2.7	3	4		4	4	6	3		2	4
FM68	M	AMC	0.61	1.16	1.7	2.83	5	3	4	4	5	5	4	2	1	2	2
FM70	F	AMC	0.48	0.84	1.5	2.5	3.5	4	4	5	4	4	2	3	2	3	3
FM74	M	AMC	0.37	0.83	1.49	2.66	4.1	4	4	4	4	4	2	1	4	3	2
FM8	M	DOX	0.72	1.3	1.98			4	4	5			3	2	3
FM9	M	DOX	0.65	1.24				5	5				3	2
FM14	M	DOX	0.52	0.92	1.45	2.58	5.05	3	4	5	5	6	3	3	3	2	2
FM15	F	DOX	0.71	1.15	1.85	2.71	4.19	4	5	4	6	6	3	2	2	3	2
FM16	F	DOX	0.68	1.25	2.1	2.93	4.69	4	5		6	6	4	3		2	2
FM33	M	DOX	1.2	1.73	2		4.41	4	5	4	4	5	4	3	5	2	3
FM35	M	DOX	0.9	1.58	1.89	2.85	4.25	4	4	4	4	6	5	4	3	5	2
FM37	F	DOX	0.8	1.43	1.93	2.72	3.82	4	4	4	4	5	4	5	4	2	2
FM41	M	DOX	0.64	1.2	1.25	2.5	3.33	4	5	4	4	4	7	3	4	2	1
FM45	F	DOX	0.77	1.16	1.7	2.33	3.5	4	4	4	4	4	3	2	2	4	3
FM55	F	DOX	0.69	1.29	1.85	2.55	4.55	4	4	4	4	6	4	3	3	3	1
FM63	M	DOX	0.48	0.87	1.33	1.99	3.7	4	4	4	4	4	6	2	2	2	2
FM66	F	DOX	0.61	1.15	1.6	2.5	3.76	4	4	4	4	5	2	2	2	1	2
FM71	M	DOX	0.49	1.11	1.65	3.05	5.8	4	4	5	4	6	5	4	3	4	3
FM75	M	DOX	0.39	1.03	1.46	2.65	3.7	4	4	4	4	4	5	2	1	2	2
FM4	M	CON	1.2	1.6	2.5	3.8	6	5	5	5	6	5	2	1			2
FM6	M	CON	0.8	1.4	1.93	2.8	4.45	4	4	4	5	5	2	1			2
FM23	M	CON	1.1	1.2	1.85	2.3	4.23	4	4	5	4	5	1	1	2	2	3
FM26	M	CON	0.65	1.23	1.1			4	4	4	4		2	2	3	2
FM31	F	CON	0.9	1.46	1.72	2.49	2.89	4	4	4	4	4	1	2	2	1	2
FM36	F	CON	0.77	1.33	1.95		2.3	4	4	4		3	3	2	2
FM38	F	CON	0.62	1.28	1.54	3.43	5.7	4	5	5	6	6	2	2	1	2	1
FM43	M	CON	0.54	0.9	2.1			3	4	4	4	4	4	2	2	2	2
FM47	F	CON	0.62	1.06	1.52		2.49	4	4	4	4	4	3	2	2	2	2
FM48	F	CON	1.15	1.6	1.3	3.15	5.2	4	5	4	4	6	2	2	2	4	3
FM49	M	CON	0.7	1.16	1.93	2.63	4	4	4	4	4	5	3	1	1	2	1
FM59	M	CON	0.87	1.41	1.92	2.85	4.7	4	4	4	4	6	4	3	3	2	1
FM61	F	CON	0.52	0.92	1.39	2.05	3.15	4	4	4	4	4	6	3	1	2	2
FM62	F	CON	0.54	0.77	1.15	1.69	3.3	4	4	3	4	4	6	2	1	2	1
FM64	M	CON	1.4		2.5	2.9	4	4	4	4	4	4	2	2	2	2	2
