# Supplementary material for: Short- and long-term effects of amoxicillin/clavulanic acid or doxycycline on the gastrointestinal microbiome of growing cats
Source: PLoS One. 2021 Dec 15;16(12):e0253031. doi: 10.1371/journal.pone.0253031 (PMC8673677; doi:10.1371/journal.pone.0253031)
Supplement: S2 Table — (XLSX) [file pone.0253031.s004.xlsx]

## Sheet: Alpha Within each group 
	P values
	Chao1			Observed ASVs			Shannon's index
	AMC	CON	DOX	AMC	CON	DOX	AMC	CON	DOX
Day 0 vs Day 28	0.999	0.999	0.090	0.999	0.999	0.090	0.999	0.999	0.200
Day 0 vs Day 60	0.999	0.999	0.350	0.999	0.999	0.380	0.999	0.999	0.310
Day 0 vs Day 120	0.999	0.999	0.410	0.999	0.999	0.410	0.999	0.999	0.310
Day 0 vs Day 300	0.999	0.999	0.010	0.999	0.999	0.010	0.999	0.999	0.010
Day 28 vs Day 60	0.999	0.999	0.999	0.999	0.999	0.999	0.999	0.999	0.999
Day 28 vs Day 120	0.999	0.999	0.999	0.999	0.999	0.999	0.999	0.999	0.999
Day 28 vs Day 300	0.999	0.999	0.999	0.999	0.999	0.999	0.999	0.999	0.999
Day 60 vs Day 120	0.999	0.999	0.999	0.999	0.999	0.999	0.999	0.999	0.999
Day 60 vs Day 300	0.999	0.999	0.999	0.999	0.999	0.999	0.999	0.999	0.999
Day 120 vs Day 300	0.999	0.999	0.999	0.999	0.999	0.999	0.999	0.999	0.999

## Sheet: Alpha CON-AMC
	Day 0			Day 20/28			Day 60			Day 120			Day 300
Metric	AMC	CON	P value	AMC	CON	P value	AMC	CON	P value	AMC	CON	P value	AMC	CON	P value
Observed species	91.7 ± 29,3	100.2 ± 33.2	0.999	80.5 ± 42.7	99.9 ± 21.2	0.344	96.2 ± 31.9	108.2 ± 22.9	0.655	97 ± 30.5	108.5 ± 19.5	0.713	103.1 ± 20.3	112.5 ± 19.8	0.834
Chao1	92.5 ± 29.7	100.4± 33.2	0.999	80.6 ± 42.7	100.8 ± 21.8	0.292	96.5 ± 32.1	109.2 ± 23	0.612	97 ± 30.5	109.1 ± 19.7	0.644	103.1 ± 20.3	113.2 ± 20.4	0.759
Shannon index	6 ± 0.5	6.1 ± 0.4	0.999	5.6 ± 1.2	6.2 ± 0.3	0.061	6 ± 0.7	6.3 ± 0.3	0.544	6.1 ± 0.5	6.2 ± 0.3	0.658	6.2 ± 0.3	6.3 ± 0.3	0.952

## Sheet: Alpha CON-DOX
	Day 0			Day 20/28			Day 60			Day 120			Day 300
Metric	CON	DOX	P value	CON	DOX	P value	CON	DOX	P value	CON	DOX	P value	CON	DOX	P value
Observed species	100.2 ± 33.2	79.5a ± 25.9	0.650	99.9b ± 21.2	109.3a,b ± 32	0.025	108.2 ± 22.9	98.3 ± 26.2	0.441	108.5 ± 19.5	101.1 ± 21.7	0.317	112.5 ± 19.8	109.9a ± 21.7	0.176
Chao1	100.4± 33.2	79.6a ± 25.9	0.650	100.8b ± 21.8	109.4a,b ± 32.2	0.029	109.2 ± 23	98.5 ± 26.3	0.455	109.1 ± 19.7	101.3 ± 21.7	0.337	113.2 ± 20.4	110.2a ± 22	0.185
Shannon index	6.1 ± 0.4	5.8a ± 0.5	0.455	6.2 ± 0.3	6.2a ± 0.6	0.085	6.3 ± 0.3	6.1 ± 0.4	0.481	6.2 ± 0.3	6.2a ± 0.3	0.227	6.3 ± 0.3	6.2a ± 0.3	0.210
