# Supplementary material for: Short- and long-term effects of amoxicillin/clavulanic acid or doxycycline on the gastrointestinal microbiome of growing cats
Source: PLoS One. 2021 Dec 15;16(12):e0253031. doi: 10.1371/journal.pone.0253031 (PMC8673677; doi:10.1371/journal.pone.0253031)
Supplement: S3 Table — CON, healthy cats that did not receive antibiotics; AMC, cats treated with amoxicillin/clavulanic acid for 20 days; DOX, cats treated with doxycycline for 28 days. (XLSX) [file pone.0253031.s005.xlsx]

## Sheet: AVOSIM
Comparisons	Weighted		Unweighted
	R statistic	P value	R statistic	P value
CON day 0 versus AMC day 0	0.017	0.291	0.028	0.219
CON day 28 versus AMC day 20	0.032	0.167	0.188	0.001
CON day 60 versus AMC day 60	0.007	0.356	0.056	0.075
CON day 120 versus AMC day 120	0.056	0.085	0.018	0.245
CON day 300 versus AMC day 300	0.057	0.074	0.077	0.058
CON day 0 versus DOX day 0	0.005	0.398	-0.015	0.581
CON day 28 versus DOX day 28	0.003	0.388	0.044	0.174
CON day 60 versus DOX day 60	0.100	0.021	0.024	0.246
CON day 120 versus DOX day 120	0.008	0.355	-0.017	0.633
CON day 300 versus DOX day 300	0.03	0.199	-0.013	0.570
CON day 0 versus CON day 28	0.025	0.187	0.092	0.034
CON day 0 versus CON day 60	0.083	0.031	0.150	0.006
CON day 0 versus CON day 120	0.083	0.037	0.158	0.003
CON day 0 versus CON day 300	0.116	0.009	0.223	0.001
AMC day 0 versus AMC day 20	-0.041	0.841	0.124	0.006
AMC day 0 versus AMC day 60	0.114	0.031	0.214	0.002
AMC day 0 versus AMC day 120	0.171	0.003	0.164	0.009
AMC day 0 versus AMC day 300	0.193	0.003	0.258	0.001
DOX day 0 versus DOX day 28	0.054	0.083	0.050	0.103
DOX day 0 versus DOX day 60	0.100	0.019	0.060	0.083
DOX day 0 versus DOX day 120	0.125	0.005	0.130	0.005
DOX day 0 versus DOX day 300	0.140	0.005	0.204	0.001
