# Supplementary material for: Short- and long-term effects of amoxicillin/clavulanic acid or doxycycline on the gastrointestinal microbiome of growing cats
Source: PLoS One. 2021 Dec 15;16(12):e0253031. doi: 10.1371/journal.pone.0253031 (PMC8673677; doi:10.1371/journal.pone.0253031)
Supplement: S4 Table — CON, healthy cats that did not receive antibiotics; AMC, cats treated with amoxicillin/clavulanic acid for 20 days; DOX, cats treated with doxycycline for 28 days. (XLSX) [file pone.0253031.s006.xlsx]

## Sheet: Φύλλο1
Comparisons	Weighted			Unweighted
	Psuedo F	p value	q value	Psuedo F	p value	q value
CON day 0 versus AMC day 0	1.38179437139369	0.221	0.318	1.034152115	0.381	0.471
CON day 28 versus AMC day 20	0.941812649061136	0.440	0.508	2.206913526	0.001	0.006
CON day 60 versus AMC day 60	1.19259040670445	0.255	0.341	1.383471718	0.086	0.143
CON day 120 versus AMC day 120	2.05897359040876	0.064	0.168	1.179396962	0.195	0.269
CON day 300 versus AMC day 300	1.53128618639503	0.127	0.238	1.485260906	0.056	0.100
CON day 0 versus DOX day 0	0.965020272780539	0.418	0.488	0.915131148	0.609	0.640
CON day 28 versus DOX day 28	1.2176567318221	0.268	0.342	1.163173743	0.195	0.269
CON day 60 versus DOX day 60	2.49225242301001	0.033	0.144	1.047198498	0.361	0.458
CON day 120 versus DOX day 120	1.36304923776717	0.205	0.308	0.891752238	0.627	0.652
CON day 300 versus DOX day 300	1.25799578112117	0.231	0.326	0.94317658	0.525	0.593
CON day 0 versus CON day 28	1.64387566622393	0.104	0.214	1.481609433	0.038	0.074
CON day 0 versus CON day 60	2.30766775548346	0.033	0.144	2.15668593	0.002	0.008
CON day 0 versus CON day 120	2.53142860215556	0.031	0.144	2.104270516	0.002	0.008
CON day 0 versus CON day 300	2.33570153809317	0.041	0.154	2.561190481	0.001	0.006
AMC day 0 versus AMC day 20	0.550636881753814	0.776	0.791	1.688599465	0.017	0.042
AMC day 0 versus AMC day 60	2.24275879176612	0.045	0.154	2.180991322	0.004	0.013
AMC day 0 versus AMC day 120	2.92410334975714	0.012	0.090	1.861087955	0.013	0.032
AMC day 0 versus AMC day 300	3.15967278757426	0.013	0.091	2.508131024	0.001	0.006
DOX day 0 versus DOX day 28	1.39161394658658	0.188	0.290	1.304421628	0.102	0.160
DOX day 0 versus DOX day 60	2.13801970174367	0.046	0.154	1.441276979	0.064	0.112
DOX day 0 versus DOX day 120	2.53976825896958	0.022	0.155	1.947365423	0.004	0.013
DOX day 0 versus DOX day 300	2.82989175870861	0.011	0.089	2.500491126	0.001	0.006
