# Supplementary material for: Short- and long-term effects of amoxicillin/clavulanic acid or doxycycline on the gastrointestinal microbiome of growing cats
Source: PLoS One. 2021 Dec 15;16(12):e0253031. doi: 10.1371/journal.pone.0253031 (PMC8673677; doi:10.1371/journal.pone.0253031)
Supplement: S5 Table — (XLSX) [file pone.0253031.s007.xlsx]

## Sheet: Taxa
S1 table. Relative abundance of bacterial groups on different phylogenetic levels
	Day 0						Day 20/28						Day 60						Day 120						Day 300						BH adjusted p values			Mixed model effects
	AMC		CON		DOX		AMC		CON		DOX		AMC		CON		DOX		AMC		CON		DOX		AMC		CON		DOX		AMC	CON	DOX	Sampling day	Group	Sampling day x Group
Taxa	Mean	SD	Mean	SD	Mean	SD	Mean	SD	Mean	SD	Mean	SD	Mean	SD	Mean	SD	Mean	SD	Mean	SD	Mean	SD	Mean	SD	Mean	SD	Mean	SD	Mean	SD
Phylum
Firmicutes	52.6413	24.105	62.3162	17.1014	75.6189	19.7824	56.7976	29.8259	72.945	16.3966	74.0359	13.3336	74.1986	12.844	73.3688	11.7105	68.05	15.0798	76.1071	10.8097	71.6101	17.0415	74.4121	15.6821	72.2288	14.5439	75.6528	13.2646	67.0655	15.2143	0.0831176	0.203836	0.320111
Actinobacteria	10.8069	13.5792	19.8808	19.461	11.146	10.0614	11.0477	13.1507	9.31884	7.98127	14.9986	9.5954	16.837	12.2103	19.0961	10.0851	13.4099	15.8172	17.3092	13.2804	11.4683	8.44281	15.6681	9.60693	18.5797	11.6206	10.6079	8.49808	15.3885	9.97538	0.134196	0.0652468	0.416262
Bacteroidetes	18.0931	19.5236	9.07956	13.5568	7.59879	12.7678	17.5307	21.755	13.6556	19.1464	10.2381	13.2232	7.25478	12.8022	6.73031	10.537	15.946	17.251	5.16335	4.87104	15.7905	19.0679	8.24008	13.6762	7.76073	12.6989	11.0099	10.9606	15.573	15.6956	0.278114	0.274369	0.427955
Fusobacteria	8.31661	11.5099	1.97623	3.7339	4.46405	9.76987	3.91138	9.57373	0.292447	0.679894	0.0298067	0.0786928	0.2997	0.738707	0.21108	0.775106	0.124067	0.239543	0.49466	1.71248	0.39638	0.879466	0.24492	0.9189	0.422153	0.856807	0.458413	0.721515	0.518027	0.886798	0.0285455	0.236382	0.26376	0.002	0.219	0.09
Proteobacteria	10.1124	18.3831	6.70049	13.1343	1.15368	1.61781	10.711	24.6469	3.76235	9.75594	0.694467	1.38418	1.40907	2.91904	0.584093	1.24487	2.46525	3.00709	0.895067	0.980612	0.713793	1.04071	1.38007	2.27881	0.993353	1.82111	2.13737	2.88673	1.45418	1.7175	0.0534124	0.0285455	0.420491	0.053	0.471	0.002
Class
Actinobacteria	3.06546	7.7223	8.92165	11.9803	3.16456	5.08963	3.23705	4.39474	2.1559	3.20495	4.07814	5.93797	5.72407	5.65466	4.46647	5.61034	6.25337	13.4113	5.86345	8.34612	2.10755	3.26553	4.79678	6.21755	4.02739	4.83107	1.85941	2.45147	4.26747	6.12764	0.153459	0.236382	0.519157
Coriobacteriia	7.74139	9.73452	10.9591	9.34677	7.98147	9.18835	7.79537	10.2429	7.16132	5.73891	10.9204	6.76374	11.113	10.8064	14.6296	9.50684	7.15651	4.96272	11.4441	9.69745	9.36072	5.99285	10.8713	5.29373	14.5523	8.45938	8.74844	7.26712	11.1211	8.03512	0.0759677	0.181392	0.254323
Bacteroidia	18.0931	19.5236	9.07956	13.5568	7.59879	12.7678	17.5307	21.755	13.6556	19.1464	10.2381	13.2232	7.25478	12.8022	6.73031	10.537	15.946	17.251	5.16335	4.87104	15.7905	19.0679	8.24008	13.6762	7.76073	12.6989	11.0099	10.9606	15.573	15.6956	0.278114	0.274369	0.427955
Bacilli	14.7545	22.8336	11.9275	17.8125	19.2806	25.9781	25.1867	37.4915	16.3609	18.7567	16.7984	25.5894	16.9668	23.8983	3.69707	9.8242	8.61953	12.321	16.3142	19.7128	9.82073	20.6632	8.75085	10.4944	9.25681	18.4258	2.31461	3.37245	4.5164	7.42951	0.996697	0.0425763	0.455923	0.064	0.321	0.364
Clostridia	35.3998	15.4598	48.4415	23.8935	52.8169	30.0727	30.0673	24.9814	51.5408	21.8022	50.802	19.4237	50.8221	18.618	59.8639	13.0604	52.1877	17.424	51.5424	19.2162	52.3988	17.7687	53.0054	16.0075	51.8502	14.7338	65.5162	13.5774	53.4888	13.8465	0.0309868	0.142653	0.999061	0.007	0.098	0.118
Erysipelotrichi	2.48701	3.63757	1.94723	3.48871	3.5142	4.21092	1.54361	2.87761	5.04329	3.56008	6.43545	6.11421	6.40967	6.04746	9.80705	9.10385	7.24269	5.17686	8.25055	7.29783	9.39052	6.58575	12.6558	10.6146	11.1219	6.74381	7.82195	4.81274	9.06022	5.92898	0.0121548	0.0121548	0.0122338	0	0.411	0.046
Fusobacteriia	8.31661	11.5099	1.97623	3.7339	4.46405	9.76987	3.91138	9.57373	0.292447	0.679894	0.0298067	0.0786928	0.2997	0.738707	0.21108	0.775106	0.124067	0.239543	0.49466	1.71248	0.39638	0.879466	0.24492	0.9189	0.422153	0.856807	0.458413	0.721515	0.518027	0.886798	0.0285455	0.236382	0.26376	0.002	0.219	0.09
Betaproteobacteria	0.335953	0.508967	0.442293	0.699187	0.123267	0.287951	0.0410867	0.0884214	0.377847	0.851961	0.0870067	0.191671	0.0958733	0.257683	0.1998	0.359039	0.40766	0.504988	0.134547	0.190298	0.410067	0.622069	0.16918	0.37708	0.16194	0.365066	0.337553	0.659596	0.775033	1.22636	0.233674	0.975826	0.0830237
Epsilonproteobacteria	0.448747	1.05032	0.68882	0.98521	0.1426	0.284524	1.20846	2.45262	0.139387	0.295241	0.1998	0.454672	0.353687	0.610291	0.0918467	0.229828	1.29225	2.75493	0.36738	0.521225	0.179653	0.34423	1.02961	1.87356	0.23364	0.386737	0.494653	0.848405	0.281973	0.435917	0.942	0.181716	0.179738
Gammaproteobacteria	9.09486	17.9808	5.45579	13.1765	0.824173	1.54355	9.45982	24.1931	3.17261	9.77922	0.407653	0.946114	0.895867	2.72654	0.292447	0.719981	0.713793	1.22089	0.39234	0.568335	0.03706	0.14022	0.165153	0.380147	0.450353	0.897333	1.12951	1.9304	0.33434	0.688268	0.0181154	0.0121548	0.392069	0	0.316	0.004
Order
Bifidobacteriales	3.06546	7.7223	8.92165	11.9803	3.16053	5.0923	3.23706	4.39474	2.1559	3.20495	4.07734	5.93809	5.86344	8.34612	2.09466	3.26872	4.79518	6.2153	5.72246	5.65572	4.46163	5.61426	6.25337	13.4113	4.02739	4.83107	1.85941	2.45147	4.11923	5.9532	0.153459	0.250859	0.450945
Coriobacteriales	7.7414	9.73452	10.9591	9.34677	7.98147	9.18835	7.79538	10.2429	7.16132	5.73891	10.9204	6.76374	11.113	10.8064	14.6296	9.50684	7.15651	4.96272	11.4441	9.69745	9.36072	5.99285	10.8713	5.29373	14.5523	8.45937	8.74844	7.26712	11.1211	8.03512	0.0759677	0.181392	0.254323
Bacteroidales	18.0931	19.5236	9.07956	13.5568	7.59879	12.7678	17.5307	21.755	13.6556	19.1464	10.2381	13.2232	7.25478	12.8022	6.73031	10.537	15.946	17.251	5.16335	4.87104	15.7905	19.0679	8.24008	13.6762	7.76073	12.6989	11.0099	10.9606	15.573	15.6956	0.278114	0.274369	0.427955
Lactobacillales	14.7344	22.8458	11.1235	16.7407	18.7706	25.8989	25.1867	37.4915	16.3609	18.7567	16.5059	25.7614	16.8306	23.8327	3.685	9.82878	7.80744	12.3231	14.3992	19.8717	9.8143	20.6664	8.75085	10.4944	9.10051	18.4984	2.31461	3.37245	3.38771	3.98832	0.996579	0.0460761	0.427955	0.049	0.368	0.475
Clostridiales	35.3998	15.4598	48.4415	23.8935	52.8169	30.0727	30.0673	24.9814	51.5408	21.8022	50.802	19.4237	50.8221	18.618	59.8639	13.0604	52.1877	17.424	51.5424	19.2162	52.3988	17.7687	53.0054	16.0075	51.8502	14.7338	65.5162	13.5774	53.4888	13.8465	0.0309868	0.142653	0.999061	0.007	0.098	0.118
Erysipelotrichales	2.48702	3.63757	1.94723	3.48871	3.5142	4.21091	1.54361	2.87761	5.0433	3.56008	6.43545	6.11421	6.40967	6.04746	9.80705	9.10385	7.2427	5.17686	8.25055	7.29783	9.39052	6.58575	12.6558	10.6146	11.1219	6.7438	7.82196	4.81274	9.06022	5.92898	0.0121548	0.0121548	0.0122338	0	0.411	0.046
Fusobacteriales	8.31661	11.5099	1.97623	3.7339	4.46405	9.76987	3.91138	9.57373	0.292447	0.679894	0.0298067	0.0786928	0.2997	0.738707	0.21108	0.775106	0.124066	0.239543	0.49466	1.71248	0.39638	0.879466	0.244917	0.918888	0.422153	0.856807	0.458413	0.721515	0.518028	0.886799	0.0285455	0.236382	0.26376	0.002	0.219	0.09
Burkholderiales	0.335955	0.508972	0.442293	0.699187	0.123267	0.287951	0.0410897	0.0884302	0.377847	0.851961	0.0870067	0.191671	0.0958739	0.257682	0.1998	0.359039	0.407658	0.504987	0.134545	0.190296	0.410067	0.622069	0.169183	0.377089	0.16194	0.365066	0.337554	0.659596	0.775035	1.22636	0.233674	0.975826	0.0830237
Campylobacteriales	0.448747	1.05032	0.688822	0.985209	0.1426	0.284524	1.20846	2.45262	0.139387	0.295241	0.1998	0.454672	0.353687	0.610291	0.0918467	0.229828	1.29225	2.75493	0.367383	0.521224	0.179653	0.34423	1.02961	1.87356	0.233642	0.386737	0.494653	0.848405	0.281974	0.435918	0.942	0.181716	0.179738
Aeromonadales	4.20705	9.822	1.71037	2.92394	0.418127	0.914688	0.0684821	0.173613	0.606647	1.27569	0.22316	0.864295	0.207856	0.420497	0.286	0.722288	0.261827	0.487024	0.304524	0.514431	0.03706	0.14022	0.10312	0.332185	0.29164	0.624375	0.93052	1.80591	0.20544	0.506406	0.0991579	0.0122338	0.374674	0	0.352	0.059
Enterobacteriales	4.88781	16.084	3.73495	13.0768	0.40524	1.08402	9.39134	24.221	2.56596	9.86116	0.184493	0.4426	0.688013	2.66466	0.00644667	0.0249678	0.449548	1.21929	0.0878133	0.3401	0	0	0.0475333	0.184096	0.158707	0.542531	0.198993	0.770696	0.1289	0.395104	0.0121548	0.0121548	0.481097	0	0.468	0.037
Family
Bifidobacteriaceae	3.06546	7.7223	8.92165	11.9803	3.16053	5.0923	3.23705	4.39474	2.1559	3.20495	4.07734	5.93809	5.72246	5.65572	4.46163	5.61426	6.25337	13.4113	5.86344	8.34612	2.09466	3.26872	4.79517	6.2153	4.02739	4.83107	1.85942	2.45147	4.11922	5.9532	0.153459	0.250859	0.450945
Coriobacteriaceae	7.7414	9.73452	10.9591	9.34677	7.98148	9.18835	7.79537	10.2429	7.16132	5.73891	10.9204	6.76374	11.113	10.8064	14.6296	9.50684	7.15651	4.96272	11.4441	9.69745	9.36072	5.99285	10.8713	5.29373	14.5523	8.45938	8.74844	7.26712	11.1211	8.03512	0.0759677	0.181392	0.254323
Bacteroidaceae	11.5658	15.8949	4.87251	7.20004	6.54823	12.1155	11.4562	16.8441	8.64129	15.4196	7.71641	12.9035	4.8991	10.4246	2.13978	2.88061	9.30755	9.51786	2.18732	3.23589	6.74077	8.30698	5.40746	11.1944	3.65921	7.43716	3.6286	5.23486	8.43988	8.88228	0.42761	0.206493	0.492811
Porphyromonadaceae	2.2292	4.32125	0.576027	1.38703	0.269085	0.607315	1.38087	2.25041	0.369782	0.64303	0.595369	0.847689	0.4431	1.48756	0.157907	0.412063	0.530913	0.835323	0.236054	0.356302	0.619553	0.789124	0.495473	0.932691	0.261026	0.52697	0.542994	0.901199	0.412481	0.599601	0.406831	0.0652468	0.7901
Prevotellaceae	2.39758	4.99068	2.6272	4.10446	0.455987	0.894162	3.65761	6.93453	2.65136	4.31964	1.41873	2.63319	1.41068	2.82424	3.06625	6.19226	4.87332	8.12076	1.67492	2.26999	5.80705	9.59189	1.65881	2.17966	2.86566	5.64618	5.19235	6.1366	4.3843	6.30216	1.00037	0.155476	0.180338
Paraprevotellaceae	1.83767	5.09147	0.810473	2.0596	0.320647	1.1609	1.03605	3.31531	1.9722	4.51343	0.497887	1.33968	0.501913	1.69769	1.33817	2.47656	1.21168	2.73782	1.06023	1.58107	2.51278	4.42089	0.66062	0.884483	0.945018	1.91033	1.50976	2.41131	2.29688	4.83424	0.0830237	0.393477	0.278785
Enterococcaceae	3.88319	13.1694	2.49909	4.47868	1.67734	4.03403	16.7436	34.1062	5.21329	13.6055	4.94501	17.7986	0.201407	0.663633	1.73455	6.60505	0.198987	0.584923	0.534947	1.51623	0.911984	1.81399	0.1426	0.552287	0.36012	0.923988	0.881373	1.60559	0.73071	1.81186	0.154585	0.393575	0.340012
Lactobacillaceae	10.5797	20.6898	8.52286	15.0121	16.1748	25.8416	8.1015	16.632	10.9398	15.0957	11.4352	20.4312	16.6292	23.772	1.94884	4.66588	7.38368	11.9717	12.8854	18.8641	5.87149	10.8968	8.14662	10.2192	8.73877	18.4564	1.26969	2.7741	2.085	3.58433	0.284049	0.0814511	0.363555
Clostridiales, unidentified family 1	0.0757267	0.201769	0.180463	0.623121	0.132127	0.373217	0.116013	0.429667	0.0491467	0.102279	0.393153	1.03103	0.07654	0.283212	0.485805	0.730773	0.02578	0.0840841	0.477747	1.2736	0.34884	0.814199	0.138573	0.448507	0.913593	1.55342	0.584084	1.11285	0.252167	0.399888	0.137854	0.281433	0.137854
Clostridiales, unidentified family 2	0.2006	0.340972	1.47754	2.06891	0.661428	1.38505	0.576027	1.04053	1.2987	1.51085	1.14561	1.28999	1.37363	1.14921	1.10857	1.35711	1.47996	1.43933	0.856393	0.973117	1.28419	1.42122	1.35024	1.82265	1.01107	1.11156	2.81893	3.22543	1.23181	1.2976	0.0181154	0.263888	0.230181	0	0.298	0.43
Clostridiaceae	9.65399	7.11018	13.5992	11.7484	22.5321	24.4453	5.05297	6.45894	10.2945	6.68837	5.90212	5.65063	12.1813	8.31623	16.3069	6.92	9.24068	8.33922	9.79898	7.97274	12.0282	5.01315	10.8938	6.48831	11.7172	6.59932	14.5474	6.38763	13.2592	7.25469	0.0599455	0.266424	0.0181154	0	0.087	0.235
Lachnospiraceae	15.8977	10.6444	24.5752	19.2885	22.7666	17.3644	19.4062	17.8549	31.6487	17.3731	37.3237	15.1552	28.2111	11.6048	29.9368	9.63601	29.0836	16.6101	24.1595	14.3137	27.1944	11.4989	30.6997	12.5293	28.5374	15.2381	34.259	13.6551	26.3766	9.82362	0.102453	0.263694	0.109339
Peptococcaceae	0.39154	0.738933	0.145827	0.330031	0.798393	1.88715	0.166767	0.545319	0.615507	1.07255	0.257807	0.736824	0.67674	1.08552	0.330313	0.515506	0.771794	1.03393	0.520436	0.591278	0.655785	0.878473	0.989335	1.28152	0.731511	0.770381	0.96596	1.00384	1.06585	1.18035	0.0554118	0.0122338	0.0181154	0	0.779	0.456
Peptostreptococcaceae	0.75086	1.4063	1.24391	1.791	1.32366	3.26858	0.35368	0.912613	0.65418	1.43133	0.0491467	0.190344	2.11884	4.75239	0.258607	0.743334	0.919233	3.03896	1.3277	3.02991	1.38409	4.78206	1.49687	2.48527	2.17925	5.28148	2.47249	3.16794	3.31842	5.71817	0.798416	0.267111	0.0534124
Ruminococcaceae	1.73777	2.44301	1.65157	1.80819	2.26385	4.26918	2.31299	3.61719	2.2872	1.77934	2.68036	2.52233	2.80927	2.11989	3.32487	3.74298	2.49588	2.01228	3.44652	2.14589	3.11461	3.0765	2.98167	2.84265	3.66969	3.21206	4.39316	3.56259	4.10233	3.39822	0.0625221	0.226705	0.169019
Veillonellaceae	6.68842	16.0494	5.46788	6.6979	2.32186	4.65251	2.04713	3.75022	4.50031	4.98393	2.95751	5.49579	3.32729	4.27992	7.94522	10.6697	8.08459	9.21327	10.9357	13.5249	6.28317	7.6721	4.38429	7.17974	3.00504	4.34913	5.35267	7.15434	3.5996	3.5267	0.0554118	0.978543	0.340398
Mogibacteriaceae	0.00322	0.012471	0.0974867	0.299334	0.01692	0.0655309	0.0354467	0.137284	0.192547	0.415211	0.0926467	0.358819	0.0475333	0.135998	0.16596	0.399511	0.0862	0.137167	0.0136933	0.0530341	0.103127	0.156698	0.0708933	0.168747	0.0853958	0.179681	0.122453	0.200232	0.28278	0.659579	0.394693	0.338226	0.0838078
Erysipelotrichaceae	2.48701	3.63757	1.94723	3.48871	3.5142	4.21092	1.54361	2.87761	5.0433	3.56008	6.43544	6.11422	6.40967	6.04746	9.80706	9.10385	7.24269	5.17686	8.25055	7.29783	9.39052	6.58575	12.6558	10.6146	11.1219	6.74381	7.82195	4.81274	9.06022	5.92898	0.0121548	0.0121548	0.0122338	0	0.411	0.046
Fusobacteriaceae	8.31661	11.5099	1.97623	3.7339	4.46405	9.76987	3.91138	9.57373	0.292447	0.679894	0.0298067	0.0786928	0.2997	0.738707	0.21108	0.775106	0.124067	0.239543	0.49466	1.71248	0.39638	0.879466	0.24492	0.9189	0.422153	0.856807	0.458411	0.721516	0.518027	0.886798	0.0285455	0.236382	0.26376	0.002	0.219	0.09
Alcaligenaceae	0.33595	0.508968	0.423767	0.707486	0.123267	0.287951	0.0410867	0.0884214	0.377847	0.851961	0.0870056	0.191671	0.0958733	0.257683	0.1998	0.359039	0.407662	0.504987	0.134547	0.190298	0.410067	0.622069	0.16918	0.37708	0.161937	0.365066	0.337553	0.659596	0.775031	1.22636	0.233674	0.973604	0.0830237
Campylobacteriaceae	0.111987	0.383469	0.178849	0.396363	0.0757333	0.250328	0.536553	0.949252	0.0145036	0.047078	0.199798	0.454667	0.158713	0.528316	0.00644667	0.0193067	0.932127	2.7687	0.118433	0.224296	0.0185267	0.0572001	0.30856	0.746653	0.107958	0.146049	0.0765349	0.155071	0.109568	0.169152	0.228364	0.393477	0.61523
Helicobacteraceae	0.336763	1.0183	0.509973	0.880792	0.0668667	0.141728	0.671913	2.38855	0.12488	0.298048	0	0	0.194973	0.333005	0.0854	0.222481	0.36012	0.798983	0.248946	0.469124	0.161127	0.346038	0.721053	1.21313	0.12568	0.378043	0.418113	0.804295	0.172413	0.37122	0.895007	0.263372	0.0577642
Succinivibrionaceae	4.20705	9.822	1.71037	2.92394	0.418127	0.914688	0.06848	0.173612	0.606647	1.27569	0.22316	0.864295	0.207852	0.420487	0.286	0.722288	0.261827	0.487024	0.30453	0.514432	0.03706	0.14022	0.10312	0.332185	0.291643	0.624384	0.930519	1.80591	0.20544	0.506406	0.0991579	0.0122338	0.374674	0	0.352	0.059
Enterobacteriaceae	4.88782	16.084	3.73495	13.0768	0.40524	1.08402	9.39134	24.221	2.56596	9.86116	0.184493	0.4426	0.688013	2.66466	0.00644667	0.0249678	0.449547	1.21929	0.0878133	0.3401	0	0	0.0475333	0.184096	0.15871	0.542532	0.198993	0.770698	0.128899	0.395101	0.0121548	0.0121548	0.481097	0	0.468	0.037
Genus
Bifidobacterium	3.06546	7.7223	8.92165	11.9803	3.16053	5.0923	3.23705	4.39474	2.1559	3.20495	4.07733	5.93809	5.72246	5.65572	4.46163	5.61426	6.25337	13.4113	5.86345	8.34612	2.08822	3.26628	4.79517	6.21531	4.02739	4.83107	1.85941	2.45147	4.11923	5.9532	0.153459	0.250859	0.450945
Coriobacteriaceae, unidentified genus	0.664653	1.6782	0.717827	2.52096	0.90634	2.95453	0.127293	0.307151	0.934533	1.71393	0.364147	1.21005	0.817727	1.68602	1.0288	1.91646	0.421353	0.868422	0.90956	1.76733	0.73394	1.2938	0.5857	0.869597	3.3015	5.12775	0.397173	0.70346	0.578453	0.604793	0.0340482	0.179738	0.0285455	0	0.456	0.209
Adlercreutzia	0.0394733	0.15288	0.0902333	0.187925	0.140993	0.316351	0.05962	0.186689	0.0781467	0.159522	0.102313	0.179052	0.1289	0.220275	0.195773	0.269068	0.0700933	0.124849	0.33434	0.491616	0.328707	0.381386	0.307747	0.352562	0.39316	0.438076	0.33514	0.303752	0.363353	0.322416	0.0121548	0.0340482	0.0121548	0	0.452	0.67
Collinsella	6.93817	9.57378	10.0552	8.41542	6.74883	7.78708	7.53353	10.0967	5.99476	4.92621	10.2977	6.13609	10.0383	9.72437	13.1488	8.83354	6.55952	4.56732	9.97784	8.80417	8.10232	5.28195	9.74743	4.96943	10.6054	4.95484	7.79375	6.74269	9.91663	7.3322	0.148865	0.153459	0.230181
Slackia	0.0797667	0.118748	0.0853933	0.117997	0.17886	0.189832	0.0483333	0.0776439	0.153873	0.310537	0.142593	0.130161	0.119227	0.131968	0.24894	0.347972	0.10554	0.139025	0.2159	0.271608	0.168387	0.212994	0.194167	0.186116	0.244107	0.214005	0.21994	0.192017	0.26264	0.203686	0.0831176	0.0828469	0.153459
Bacteroides	11.5658	15.8949	4.87251	7.20004	6.54823	12.1155	11.4562	16.8441	8.64129	15.4196	7.71641	12.9035	4.8991	10.4246	2.13978	2.88061	9.30755	9.51786	2.18732	3.23589	6.74077	8.30698	5.40746	11.1944	3.65921	7.43715	3.62861	5.23486	8.43988	8.88228	0.42761	0.206493	0.492811
Parabacteroides	1.61933	3.7261	0.576027	1.38703	0.269087	0.607316	1.38087	2.25041	0.36978	0.643031	0.595367	0.847683	0.4431	1.48756	0.157907	0.412063	0.530913	0.835323	0.236053	0.356303	0.619553	0.789124	0.48742	0.90646	0.261027	0.526971	0.542993	0.9012	0.41248	0.599598	0.402795	0.0675696	0.788651
Prevotella	2.39759	4.99068	2.6272	4.10446	0.455987	0.894162	3.65761	6.93453	2.65136	4.31964	1.41873	2.63319	1.41067	2.82424	3.06625	6.19226	4.87332	8.12076	1.67492	2.26999	5.80705	9.59189	1.65881	2.17966	2.86566	5.64617	5.19235	6.1366	4.3843	6.30216	0.0830237	0.320138	0.279495
Paraprevotellaceae_Prevotella	1.83767	5.09147	0.810473	2.0596	0.320647	1.1609	1.03605	3.31531	1.8723	4.54117	0.497887	1.33968	0.501913	1.69769	1.33817	2.47656	1.21168	2.73782	1.06023	1.58107	2.51278	4.42089	0.66062	0.884483	0.94502	1.91033	1.50976	2.41131	2.29688	4.83424	1.00037	0.155476	0.180338
Enterococcus	3.50131	12.3576	2.18006	3.87949	1.43323	3.54444	15.4763	31.3876	4.06606	11.9171	4.53092	16.4707	0	0	0.68802	2.55321	0.0273867	0.0772937	0.124873	0.483632	0.444713	1.09962	0	0	0.119233	0.461789	0.298087	1.15448	0.190933	0.703549	0.0121548	0.429532	0.233631	0	0.445	0.234
Lactobacillus	10.5797	20.6898	8.52287	15.0121	16.1748	25.8416	7.29345	16.2176	10.9398	15.0957	11.4352	20.4312	16.6292	23.772	1.94884	4.66589	7.38368	11.9717	12.8854	18.8641	5.87149	10.8968	8.14662	10.2192	8.73877	18.4564	1.26969	2.7741	2.085	3.58433	0.269143	0.0814511	0.363555
Clostridiales, unidentified genus 1	0.0757267	0.201769	0.18046	0.623122	0.132127	0.373217	0.116013	0.429667	0.0491467	0.102279	0.393153	1.03103	0.07654	0.283212	0.485807	0.730775	0.02578	0.0840841	0.477747	1.2736	0.34884	0.814199	0.138573	0.448507	0.913593	1.55342	0.584087	1.11285	0.252167	0.399888	0.137854	0.281433	0.137854
Clostridiales, unidentified genus 2	0.2006	0.340972	1.47754	2.06891	0.661427	1.38505	0.576027	1.04053	1.2987	1.51085	1.14561	1.28999	1.37363	1.14921	1.10857	1.35711	1.47997	1.43933	0.856393	0.973117	1.28419	1.42122	1.35025	1.82266	1.01107	1.11156	2.81893	3.22543	1.23181	1.2976	0.0181154	0.263888	0.230181	0	0.298	0.43
Clostridiaceae, unidentified genus 1	4.57362	2.39025	5.16012	4.91065	7.36678	9.26977	2.46365	2.83703	4.47936	3.05958	2.58369	2.6177	6.39757	4.48379	6.80041	3.53457	4.28439	3.44898	4.95065	4.27501	4.95389	2.48013	5.03042	2.7662	6.30654	3.77486	6.42658	2.45492	6.17282	3.55777	0.0340482	0.268918	0.0652468	0	0.393	0.567
Clostridiaceae, unidentified genus 2	1.94803	2.60617	4.92487	5.75483	6.06003	7.47674	2.49748	4.06096	5.63304	4.1287	3.21451	3.27464	5.1005	4.39001	8.45438	4.17744	3.54803	3.42992	4.28841	4.41198	6.38469	3.05966	5.4703	4.03639	5.11823	3.17323	6.7859	3.99802	5.87715	4.28611	0.0759677	0.176487	0.236382
Clostridium	3.06948	6.83581	3.50776	5.7858	9.07473	20.2779	0.09184	0.339342	0.15066	0.230549	0.0926467	0.229177	0.66788	1.37558	1.0143	2.29836	1.39779	3.06916	0.55992	1.15036	0.6711	1.02951	0.362533	0.464994	0.292447	0.389346	1.30513	3.54953	1.13355	1.92785	0.0800154	0.326185	0.07065
Lachnospiraceae, unidentified genus 1	4.02095	4.2379	4.28278	5.60093	5.59677	5.60613	2.35246	3.02393	7.97743	3.39584	8.09668	6.99538	5.91984	3.73016	6.14299	4.15739	4.29809	5.87458	5.88761	5.02114	7.21531	4.5536	6.83586	6.63876	9.16173	7.40532	8.6429	5.81391	6.74965	3.78102	0.0122338	0.0838078	0.116023	0.001	0.401	0.002
Lachnospiraceae, unidentified genus 2	0.962747	1.33673	2.08902	1.69845	1.29949	1.50822	1.26325	2.6336	2.07935	1.3943	2.14543	2.35482	1.94644	2.2947	2.16071	1.62364	2.79638	2.55766	1.46465	2.32561	1.94401	1.52709	1.48158	1.31736	2.02135	1.70944	2.57564	2.03014	2.53132	2.46747	0.279495	0.964799	0.417117
Blautia	6.59417	6.79211	13.3841	11.324	11.693	11.6913	12.6397	14.7617	15.913	9.95824	21.6999	9.14444	16.5398	7.58018	18.3766	6.07378	16.6864	9.89285	12.7815	8.73495	14.545	6.92837	16.6236	8.67698	12.7517	7.55201	18.9043	9.8211	13.4598	7.20177	0.0425763	0.232685	0.087	0	0.175	0.207
Coprococcus	0.0926467	0.216055	0.19094	0.399688	0.0733133	0.255385	0.08218	0.197376	0.276333	1.02115	0.29164	0.404374	0.332733	0.694366	0.0676733	0.115987	0.699287	1.23252	0.121653	0.227164	0.261027	0.320472	0.787113	1.64623	0.107147	0.286069	0.144213	0.356512	0.32628	0.393544	0.558989	0.3059	0.233674
Dorea	0.535753	1.18075	0.749253	1.81769	0.45438	0.792817	0.299707	0.766914	0.484993	0.881228	1.02557	1.31585	0.762947	1.00936	0.424573	0.817643	0.8717	1.1056	1.29869	1.54989	1.06667	1.33355	1.21893	1.6106	0.93132	1.4653	0.85236	1.30527	0.725887	1.24906	0.408285	0.704838	0.619443
Ruminoccus	3.58187	3.83948	3.76072	3.23623	3.63182	3.4269	2.76899	3.30957	4.81289	6.35529	4.04593	1.95063	2.65539	2.37777	2.66828	2.90919	3.52145	3.51236	2.56353	2.32434	1.87875	2.33312	3.23544	2.60545	3.31279	2.97679	3.07754	3.32914	2.46203	2.92513	0.895007	0.0828469	0.442789
Peptococcus	0.39154	0.738933	0.145827	0.330031	0.798393	1.88715	0.166767	0.545319	0.615507	1.07255	0.257807	0.736824	0.67674	1.08552	0.330313	0.515506	0.771793	1.03393	0.520433	0.591277	0.655787	0.878472	0.989333	1.28152	0.731513	0.770383	0.96596	1.00384	1.06585	1.18035	0.0554118	0.0122338	0.0181154	0	0.779	0.456
Peptrostreptococcaceae, unidentified genus 1	0.118433	0.360882	1.23747	1.7852	0.416513	0.977524	0.15146	0.400354	0.65418	1.43133	0.0491467	0.190344	2.01411	4.75011	0.258607	0.743334	0.919233	3.03896	1.29708	3.01136	1.38409	4.78206	1.49687	2.48528	2.17925	5.28148	2.47249	3.16794	3.31843	5.71816	0.275191	0.273783	0.0759677
Ruminococcaceae, unidentified genus 1	0.0636467	0.190398	0.0330267	0.115223	0	0	0.198993	0.770698	0.01612	0.0364576	0.16596	0.42658	0.0249733	0.0967213	0.163547	0.517469	0.0564	0.0788088	0.0676733	0.132357	0.0185333	0.0472223	0.0781533	0.169427	0.0958667	0.154655	0.213493	0.560163	0.09104	0.211486	0.233674	0.629483	0.1884
Ruminococcaceae, unidentified genus 2	1.3003	1.69011	0.969987	1.25691	1.93193	4.20918	1.52507	2.22961	1.57663	1.22706	1.5291	1.70171	2.08821	1.60361	2.32268	3.52142	1.72649	1.6046	2.77543	1.85191	2.11723	1.90453	2.50796	2.64056	3.03887	2.86906	3.14441	2.73345	2.37665	1.42527	0.0599455	0.100826	0.116023
Faecalibacterium	0.195773	0.667397	0.244107	0.46406	0.02256	0.0873745	0.401213	0.808411	0.50594	0.870807	0.793553	1.16117	0.67916	1.02549	0.685607	0.946879	0.511587	0.632521	0.518027	0.653257	0.780673	1.3934	0.261827	0.408925	0.357713	0.615912	0.65418	0.988957	1.26888	2.59616	0.311628	0.555687	0.132303
Oscillospira	0.10796	0.152146	0.327893	0.560424	0.144207	0.277886	0.13696	0.297347	0.104733	0.156146	0.17402	0.466699	0.00886	0.023493	0.149847	0.303681	0.128893	0.30556	0.0612333	0.11695	0.136953	0.238199	0.0829733	0.123734	0.132133	0.219798	0.237667	0.361725	0.3005	0.407642	0.272479	0.940952	0.30633
Runinococcus	0.0700933	0.191093	0.0765333	0.273876	0.165153	0.411557	0.0507533	0.126756	0.0837867	0.281095	0.0177267	0.0686551	0.00805333	0.0212527	0.00322	0.012471	0.0725133	0.154363	0.0241733	0.0494109	0.0612267	0.135145	0.05076	0.100829	0.0451133	0.114309	0.143407	0.280931	0.06526	0.147563	0.944079	0.346404	0.187996
Dialister	0.426987	0.614411	1.12467	1.79863	0.0644533	0.204863	0.0225533	0.0750253	0.897487	2.66547	0.633233	1.97145	0.26506	0.646868	1.08841	2.27949	0.889433	2.30361	0.57442	0.995562	0.91602	1.7523	1.15529	3.2209	0.115213	0.149546	1.05055	2.08649	0.29648	1.00583	0.0800154	0.882924	0.532131
Megamonas	1.47433	3.90837	1.30273	1.80771	0.0894267	0.259615	0.963547	2.0828	0.25056	0.44084	0.827387	1.75129	0.17402	0.357265	1.76919	3.86439	2.55468	5.88345	0.407647	0.885811	0.530907	0.924278	0.53172	0.851076	1.35669	3.97898	1.19476	2.10311	1.33011	2.23599	0.93887	0.975974	0.363555
Megasphaera	4.01289	11.093	2.88015	5.60092	1.89809	4.20691	0.647733	2.02844	2.99859	3.87441	1.48801	2.62041	2.71097	3.67999	4.87332	6.74233	4.16193	5.26486	9.54523	13.045	4.50675	6.72621	2.13494	2.66862	1.20603	1.54613	2.3863	4.48665	1.64754	2.31411	0.0122338	0.86323	0.526584	0.007	0.609	0.546
Rhascolarctobacterium	0.30454	0.55499	0.115207	0.426546	0.0233667	0.0904987	0.0870067	0.252502	0.08298	0.216174	0	0	0.0467267	0.103037	0.01692	0.0474278	0.1136	0.275539	0.271493	0.497902	0.22638	0.359146	0.0322267	0.0979227	0.16274	0.371936	0.398793	0.657881	0.269087	0.667049	0.343048	0.0181154	0.18311	0.001	0.258	0.066
Mogibacteriaceae, unidentified genus	0.00322	0.012471	0.0217533	0.0842503	0.01692	0.0655309	0.0354467	0.137284	0.0966733	0.233208	0.0926467	0.358819	0.0475333	0.135998	0.06606	0.155082	0.0862	0.137167	0.0136933	0.0530341	0.103127	0.156698	0.0708933	0.168747	0.0853933	0.179675	0.122453	0.200232	0.28278	0.659579	0.394693	0.175929	0.0838078
Bulleidia	0.13212	0.379851	0.142593	0.477908	1.1142	2.40318	0.126487	0.463799	0.03706	0.143533	0.549447	1.46238	0.8	2.32953	0.28278	1.01152	1.59919	4.00416	2.05519	4.2347	0.356093	0.682342	2.61349	4.3188	2.19456	5.1058	0.543807	0.674838	2.60705	3.32831	0.0285455	0.0501064	0.107174	0	0.366	0.979
Catenibacterium	0.921653	2.20055	0.85076	2.75481	0.443907	1.1811	0.632427	2.44938	2.19053	3.38307	1.77322	3.98385	2.23404	2.58658	6.1873	8.48251	1.73937	3.54968	2.75046	4.88377	5.11903	4.98988	5.9722	10.5864	4.95226	6.30081	2.40725	3.57284	3.09929	3.54393	0.0122338	0.0121548	0.0309868	0	0.24	0.028
Eubacterium	1.285	1.64958	0.92488	2.43921	1.91823	3.45466	0.598593	0.937565	1.73535	2.45078	3.5287	4.38376	2.62316	3.94951	2.85841	2.92115	3.38046	3.57855	2.71179	3.91352	3.68418	2.92881	3.50613	3.01263	3.00504	3.56203	3.20887	2.91337	3.16857	2.25114	0.0838078	0.0121548	0.18083	0	0.248	0.34
Fusobacterium	8.30453	11.4839	1.97623	3.7339	4.46405	9.76987	3.91138	9.57373	0.292447	0.679894	0.0298067	0.0786928	0.2997	0.738707	0.21108	0.775106	0.124067	0.239543	0.49466	1.71248	0.39638	0.879466	0.24492	0.9189	0.420547	0.853178	0.458413	0.721515	0.518027	0.886798	0.0285455	0.236382	0.26376	0.002	0.219	0.09
Sutterella	0.335953	0.508967	0.423767	0.707486	0.123267	0.287951	0.0410867	0.0884214	0.377847	0.851961	0.0870067	0.191671	0.0958733	0.257683	0.1998	0.359039	0.40766	0.504988	0.134547	0.190298	0.410067	0.622069	0.16918	0.37708	0.16194	0.365066	0.337553	0.659596	0.775033	1.22636	0.233674	0.973604	0.0830237
Campylobacter	0.111987	0.383469	0.178847	0.396361	0.0757333	0.250328	0.536553	0.949252	0.0145067	0.0470795	0.1998	0.454672	0.158713	0.528316	0.00644667	0.0193067	0.932127	2.7687	0.118433	0.224296	0.0185267	0.0572001	0.30856	0.746653	0.10796	0.146052	0.0765333	0.155071	0.109567	0.169148	0.228364	0.393477	0.61523
Helicobacter	0.298893	1.00219	0.481773	0.813348	0.0668667	0.141728	0.48178	1.65376	0.12488	0.298048	0	0	0.131327	0.303811	0.0854	0.222481	0.311787	0.65506	0.10232	0.186767	0.0700867	0.25521	0.55106	0.972541	0.0282	0.0791972	0.418113	0.804295	0.172413	0.37122	0.938832	0.119447	0.0828469
Succinivibrionaceae, unidentified genus 1	3.33937	9.61654	0.423773	0.833033	0.296473	0.855472	0.05962	0.17348	0.109567	0.250867	0.22316	0.864295	0.0636467	0.168103	0.07734	0.299537	0.0362533	0.137097	0.20866	0.46444	0.0153067	0.0592825	0.09426	0.333105	0.217527	0.53658	0.0290067	0.0655201	0.0862	0.228409	0.235068	0.137854	0.92076
Succinivibrionaceae, unidentified genus 2	0.867673	1.57162	1.28661	2.73982	0.08378	0.220297	0.00886	0.0343146	0.49708	1.28397	0	0	0.144213	0.364911	0.192547	0.400788	0.22558	0.483019	0.0958667	0.302986	0	0	0.00886	0.0343146	0.07412	0.152444	0.654987	1.30184	0.119233	0.340418	0.0599455	0.0534124	0.250859
Enterobacteriaceae, unidentified genus	4.88781	16.084	3.47634	12.0759	0.40524	1.08402	3.15972	6.25223	2.56596	9.86116	0.184493	0.4426	0.688013	2.66466	0.00644667	0.0249678	0.449547	1.21929	0.0878133	0.3401	0	0	0.0475333	0.184096	0.14018	0.542915	0.198993	0.770698	0.1289	0.395104	0.0121548	0.0121548	0.481148	0	0.594	0.031
Species
Bifidobacterium, unidentified species 1	2.13898	6.83865	5.21167	8.90835	1.25035	2.63572	0.587307	1.28287	0.481773	1.47799	0.973213	1.88468	1.3575	3.08808	0.689633	1.49284	2.20826	7.05618	1.55085	2.35336	0.145827	0.472757	1.99154	4.21112	0.793553	1.28476	0.0845933	0.327629	1.54119	3.21771	0.709817	0.138821	0.926124
Bifidobacterium, unidentified species 2	0.92648	1.84268	3.70997	4.9021	1.91017	3.59454	2.64975	3.67565	1.67413	2.12224	3.10413	4.30149	4.36496	3.84759	3.772	4.50166	4.04511	6.74912	4.31259	6.87136	1.94239	2.86426	2.80363	2.68285	3.23384	3.68068	1.77482	2.28155	2.57805	4.49779	0.0460761	0.580748	0.365812	0.024	0.749	0.109
Coriobacteriaceae, unidentified species	0.664653	1.6782	0.717827	2.52096	0.90634	2.95453	0.127293	0.307151	0.934533	1.71393	0.364147	1.21005	0.817727	1.68602	1.0288	1.91646	0.421353	0.868422	0.90956	1.76733	0.73394	1.2938	0.5857	0.869597	3.3015	5.12775	0.397173	0.70346	0.578453	0.604793	0.0340482	0.179738	0.0285455	0	0.456	0.209
Adlecreutzia, unidentified species	0.0394733	0.15288	0.0902333	0.187925	0.140993	0.316351	0.05962	0.186689	0.0781467	0.159522	0.102313	0.179052	0.1289	0.220275	0.195773	0.269068	0.0700933	0.124849	0.33434	0.491616	0.328707	0.381386	0.307747	0.352562	0.39316	0.438076	0.33514	0.303752	0.363353	0.322416	0.0121548	0.0340482	0.0121548	0	0.452	0.67
Collinsella, unidentified species	2.46122	4.06405	5.1698	6.91949	2.4137	4.30902	0.665467	1.4365	2.21632	2.23231	2.26063	2.76039	2.88661	4.22675	4.30372	3.93975	1.73615	1.88657	5.36637	5.77437	2.63766	2.47921	3.44653	2.3718	5.04251	3.64868	3.06547	4.161	3.55207	3.18783	0.0121548	0.450945	0.130759	0	0.56	0.005
Collinsella aerofaciens	1.19153	1.41427	2.47331	3.52189	2.85762	3.99502	0.20866	0.505747	1.74099	1.59747	2.63847	2.78564	4.28358	7.89042	4.07331	3.24489	2.41691	2.97088	1.55327	2.45629	1.72003	1.60889	3.53434	3.22613	1.73051	1.79164	1.29708	1.50183	3.32729	3.42386	0.0285455	0.138683	0.451426	0.039	0.043	0.014
Collinsella stercoris	3.19597	5.3854	2.40966	2.97297	1.47351	1.74203	6.65941	9.38096	2.03745	1.59834	5.36635	4.90724	2.86808	2.59248	4.77179	5.42562	2.40323	3.07773	3.05821	3.51821	3.74379	3.53874	2.76656	2.21855	3.80183	2.75862	3.43121	2.38133	2.99939	1.80847	0.429079	0.231732	0.0285455	0.003	0.811	0.187
Slackia, unidentified species	0.0797667	0.118748	0.0853933	0.117997	0.17886	0.189832	0.0483333	0.0776439	0.153873	0.310537	0.142593	0.130161	0.119227	0.131968	0.24894	0.347972	0.10554	0.139025	0.2159	0.271608	0.168387	0.212994	0.194167	0.186116	0.244107	0.214005	0.21994	0.192017	0.26264	0.203686	0.0831176	0.0828469	0.153459
Bacteroides, unidentified species	7.94684	11.136	3.89687	5.7997	5.14319	10.1197	4.54623	7.9903	3.96617	3.72092	5.02477	10.1366	3.74381	9.53466	1.57905	2.17328	5.79013	6.08629	1.73213	3.12785	5.04974	7.6434	3.50211	6.91847	2.6417	5.57936	2.60061	3.62133	5.94723	6.21521	0.608993	0.249849	0.61321
Bacteroides plebeius	0.0298067	0.102834	0.60906	1.25281	0.315813	1.22314	6.67955	14.5667	3.15327	8.69523	0.983687	2.83059	0.847533	1.87669	0.4423	0.910005	2.18811	3.67116	0.435853	0.736193	1.33575	2.24323	1.57905	3.84172	0.678347	1.25684	0.783887	1.82738	1.26485	2.49118	0.0888679	0.366926	0.119447
Parabacteroides, unidentified species	1.56213	3.73578	0.47694	1.1387	0.269087	0.607316	1.14803	1.9826	0.344807	0.58992	0.522053	0.748811	0.4431	1.48756	0.149047	0.402828	0.48016	0.74837	0.236053	0.356303	0.565573	0.753983	0.46728	0.842341	0.244913	0.469135	0.529293	0.898611	0.323867	0.477315	0.614543	0.0800154	0.832641
Prevotella copri	2.39759	4.99068	2.6272	4.10446	0.455987	0.894162	3.65761	6.93453	2.65136	4.31964	1.41873	2.63319	1.41067	2.82424	3.06625	6.19226	4.87332	8.12076	1.67492	2.26999	5.80705	9.59189	1.65881	2.17966	2.86566	5.64617	5.19235	6.1366	4.3843	6.30216	1.00037	0.155476	0.180338
Prevotella, unidentified species	1.83767	5.09147	0.810473	2.0596	0.320647	1.1609	1.03605	3.31531	1.8723	4.54117	0.497887	1.33968	0.501913	1.69769	1.33817	2.47656	1.21168	2.73782	1.06023	1.58107	2.51278	4.42089	0.66062	0.884483	0.94502	1.91033	1.50976	2.41131	2.29688	4.83424	0.0830237	0.320138	0.279495
Enterococcus, unidentified species	3.32005	11.7335	2.02054	3.77353	1.43323	3.54444	15.3418	31.1503	3.92507	11.9543	4.53092	16.4707	0	0	0	0	0.0185267	0.0717535	0	0	0.429407	1.10442	0	0	0.119233	0.461789	0.298087	1.15448	0	0	0.0121548	0.179738	0.0675696	0	0.419	0.21
Lactobacillus, unidentified species	10.5797	20.6898	8.52287	15.0121	16.1514	25.8364	7.29345	16.2176	10.9398	15.0957	11.4352	20.4312	16.626	23.7743	1.94884	4.66589	7.38368	11.9717	12.7066	18.5544	5.87149	10.8968	8.14662	10.2192	8.73635	18.4576	1.26969	2.7741	2.06808	3.55832	0.276882	0.0814511	0.364821
Clostridiales, unidentified species 1	0.0757267	0.201769	0.18046	0.623122	0.132127	0.373217	0.116013	0.429667	0.0491467	0.102279	0.393153	1.03103	0.07654	0.283212	0.485807	0.730775	0.02578	0.0840841	0.477747	1.2736	0.34884	0.814199	0.138573	0.448507	0.913593	1.55342	0.584087	1.11285	0.252167	0.399888	0.137854	0.281433	0.137854
Clostridiales, unidentified species 2	0.2006	0.340972	1.47754	2.06891	0.661427	1.38505	0.576027	1.04053	1.2987	1.51085	1.14561	1.28999	1.37363	1.14921	1.10857	1.35711	1.47997	1.43933	0.856393	0.973117	1.28419	1.42122	1.35025	1.82266	1.01107	1.11156	2.81893	3.22543	1.23181	1.2976	0.0181154	0.230181	0.263888	0	0.298	0.43
Clostridiaceae, unidentified species 1	4.57362	2.39025	5.16012	4.91065	7.36678	9.26977	2.46365	2.83703	4.47936	3.05958	2.58369	2.6177	6.39757	4.48379	6.80041	3.53457	4.28439	3.44898	4.95065	4.27501	4.95389	2.48013	5.03042	2.7662	6.30654	3.77486	6.42658	2.45492	6.17282	3.55777	0.0340482	0.0652468	0.268918	0	0.393	0.567
Clostridiaceae, unidentified species 2	1.94803	2.60617	4.92487	5.75483	6.06003	7.47674	2.49748	4.06096	5.63304	4.1287	3.21451	3.27464	5.1005	4.39001	8.45438	4.17744	3.54803	3.42992	4.28841	4.41198	6.38469	3.05966	5.4703	4.03639	5.11823	3.17323	6.7859	3.99802	5.87715	4.28611	0.0759677	0.176487	0.236382
Clostridium, unidentified species	2.27109	5.01221	2.07613	3.60997	6.49184	15.4065	0	0	0.0990933	0.225531	0.0733133	0.223501	0.184493	0.71454	0.24572	0.655177	0.538167	1.79686	0.0145	0.0561583	0.188527	0.353512	0.06928	0.19223	0.0322267	0.0987725	0.57684	2.23409	0.27956	0.878803	0.0122338	0.375742	0.102453	0	0.387	0.612
Lachnospiraceae, unidentified species 1	4.02095	4.2379	4.28278	5.60093	5.59677	5.60613	2.35246	3.02393	7.97743	3.39584	8.09668	6.99538	5.91984	3.73016	6.14299	4.15739	4.29809	5.87458	5.88761	5.02114	7.21531	4.5536	6.83586	6.63876	9.16173	7.40532	8.6429	5.81391	6.74965	3.78102	0.0122338	0.0838078	0.116023	0.001	0.401	0.003
Lachnospiraceae, unidentified species 2	0.962747	1.33673	2.08902	1.69845	1.29949	1.50822	1.26325	2.6336	2.07935	1.3943	2.14543	2.35482	1.94644	2.2947	2.16071	1.62364	2.79638	2.55766	1.46465	2.32561	1.94401	1.52709	1.48158	1.31736	2.02135	1.70944	2.57564	2.03014	2.53132	2.46747	0.279495	0.417117	0.964799
Blautia, unidentified species	3.56174	3.67275	8.373	6.22413	7.09607	8.65511	9.96818	13.1335	10.3194	7.08369	14.9422	7.23676	11.7374	6.3885	12.4858	6.39158	12.1676	8.32512	9.51539	6.1173	10.259	5.40614	12.2224	7.98733	8.63243	5.78331	11.6077	7.27543	9.03365	5.65902	0.0309868	0.455923	0.0577642	0	0.302	0.261
Blautia producta	2.80927	4.39602	5.00384	6.0073	4.26023	3.59933	2.6715	2.72905	5.28015	3.3618	6.35327	5.06174	4.80161	2.70473	5.86505	3.68046	4.51319	2.74168	3.08075	3.21144	4.16273	2.48439	4.12567	2.33747	3.95972	4.58893	6.97443	3.90206	4.28277	3.56248	0.152954	0.263372	0.806343
Coprococcus, unidentified species	0.0926467	0.216055	0.19094	0.399688	0.0733133	0.255385	0.08218	0.197376	0.276333	1.02115	0.29164	0.404374	0.332733	0.694366	0.0676733	0.115987	0.699287	1.23252	0.121653	0.227164	0.261027	0.320472	0.787113	1.64623	0.107147	0.286069	0.144213	0.356512	0.32628	0.393544	0.558989	0.3059	0.233674
Dorea, unidentified species	0.535753	1.18075	0.749253	1.81769	0.45438	0.792817	0.299707	0.766914	0.339173	0.750728	1.02557	1.31585	0.762947	1.00936	0.424573	0.817643	0.8717	1.1056	1.29869	1.54989	1.06667	1.33355	1.21893	1.6106	0.93132	1.4653	0.85236	1.30527	0.725887	1.24906	0.408455	0.471	0.619796
Ruminococcus, unidentified species 1	0.00402667	0.0155952	0.323867	0.996087	0.622753	1.35839	0.26828	0.752005	0.7001	1.99588	0.19094	0.474511	0.507547	1.14955	0.27956	0.803157	0.903927	1.33191	0.507547	1.45997	0.39154	1.03691	0.727493	1.66348	0.8846	1.0156	1.19154	1.66865	0.741193	1.3015	0.137063	0.121114	0.557794
Ruminococcus, unidentified species 2	0.94582	1.32513	1.45499	1.78292	0.650953	1.05635	2.00121	2.55515	2.07935	2.68711	2.10673	1.63257	0.982073	1.05284	1.19638	1.53627	0.51642	0.849385	1.53313	1.35885	1.26566	1.61483	0.96274	0.809166	1.38731	1.47325	0.628407	0.902047	0.770187	0.989736	0.61213	0.741715	0.0460761
Ruminococcus gravus	2.63201	3.13335	1.98187	2.56918	2.3581	3.21168	0.4995	0.76511	2.03343	3.93954	1.74823	1.27322	1.16577	1.22301	1.19234	1.69382	2.10111	2.93986	0.522867	0.739599	0.221553	0.488766	1.54521	1.35358	1.04089	1.54345	1.2576	2.2355	0.95066	1.81816	0.0577642	0.27398	0.342921
Peptococcus, unidentified species	0.39154	0.738933	0.145827	0.330031	0.798393	1.88715	0.166767	0.545319	0.615507	1.07255	0.257807	0.736824	0.67674	1.08552	0.330313	0.515506	0.771793	1.03393	0.520433	0.591277	0.655787	0.878472	0.989333	1.28152	0.731513	0.770383	0.96596	1.00384	1.06585	1.18035	0.0554118	0.0122338	0.0181154	0	0.779	0.456
Peptostreptococcaceae, unidentified species	0.118433	0.360882	1.23747	1.7852	0.416513	0.977524	0.15146	0.400354	0.65418	1.43133	0.0491467	0.190344	2.01411	4.75011	0.258607	0.743334	0.919233	3.03896	1.29708	3.01136	1.38409	4.78206	1.49687	2.48528	2.17925	5.28148	2.47249	3.16794	3.31843	5.71816	0.275191	0.273783	0.0759677
Ruminococaceae, unidentified species 1	0.0636467	0.190398	0.0330267	0.115223	0	0	0.198993	0.770698	0.01612	0.0364576	0.16596	0.42658	0.0249733	0.0967213	0.163547	0.517469	0.0564	0.0788088	0.0676733	0.132357	0.0185333	0.0472223	0.0781533	0.169427	0.0958667	0.154655	0.213493	0.560163	0.09104	0.211486	0.233674	0.629483	0.1884
Ruminococaceae, unidentified species 2	1.3003	1.69011	0.969987	1.25691	1.93193	4.20918	1.52507	2.22961	1.57663	1.22706	1.5291	1.70171	2.08821	1.60361	2.32268	3.52142	1.72649	1.6046	2.77543	1.85191	2.11723	1.90453	2.50796	2.64056	3.03887	2.86906	3.14441	2.73345	2.37665	1.42527	0.0599455	0.100826	0.116023
Faecalibacterium prausntzii	0.195773	0.667397	0.244107	0.46406	0.02256	0.0873745	0.401213	0.808411	0.50594	0.870807	0.793553	1.16117	0.67916	1.02549	0.685607	0.946879	0.511587	0.632521	0.518027	0.653257	0.780673	1.3934	0.261827	0.408925	0.357713	0.615912	0.65418	0.988957	1.26888	2.59616	0.263888	0.558735	0.130759
Oscillospira, unidentified species	0.10796	0.152146	0.327893	0.560424	0.144207	0.277886	0.13696	0.297347	0.104733	0.156146	0.17402	0.466699	0.00886	0.023493	0.149847	0.303681	0.128893	0.30556	0.0612333	0.11695	0.136953	0.238199	0.0829733	0.123734	0.132133	0.219798	0.237667	0.361725	0.3005	0.407642	0.272479	0.940952	0.30633
Ruminococcus, unidentified species	0.0700933	0.191093	0.0765333	0.273876	0.165153	0.411557	0.0507533	0.126756	0.0837867	0.281095	0.0177267	0.0686551	0.00805333	0.0212527	0.00322	0.012471	0.0725133	0.154363	0.0241733	0.0494109	0.0426933	0.0976187	0.05076	0.100829	0.0451133	0.114309	0.0862067	0.134866	0.0249733	0.0466743	0.895007	0.0845385	0.429532	0.047	0.347	0.411
Dialister, unidentified species	0.426987	0.614411	1.12467	1.79863	0.0644533	0.204863	0.0225533	0.0750253	0.897487	2.66547	0.633233	1.97145	0.26506	0.646868	1.08841	2.27949	0.889433	2.30361	0.57442	0.995562	0.91602	1.7523	1.15529	3.2209	0.115213	0.149546	1.05055	2.08649	0.29648	1.00583	0.0800154	0.882924	0.532131
Megamonas, unidentified species	1.47433	3.90837	1.30273	1.80771	0.0894267	0.259615	0.963547	2.0828	0.25056	0.44084	0.827387	1.75129	0.17402	0.357265	1.76919	3.86439	2.55468	5.88345	0.407647	0.885811	0.530907	0.924278	0.53172	0.851076	1.35669	3.97898	1.19476	2.10311	1.33011	2.23599	0.93887	0.975974	0.363555
Megasphaera, unidentified species	4.01289	11.093	2.88015	5.60092	1.89809	4.20691	0.647733	2.02844	2.99859	3.87441	1.48801	2.62041	2.71097	3.67999	4.87332	6.74233	4.16193	5.26486	9.54523	13.045	4.50675	6.72621	2.13494	2.66862	1.20603	1.54613	2.3863	4.48665	1.64754	2.31411	0.0122338	0.86323	0.526584	0.007	0.609	0.546
Phascolarctobacterium, unidentified species	0.30454	0.55499	0.115207	0.426546	0.0233667	0.0904987	0.0870067	0.252502	0.08298	0.216174	0	0	0.0467267	0.103037	0.01692	0.0474278	0.1136	0.275539	0.271493	0.497902	0.22638	0.359146	0.0322267	0.0979227	0.16274	0.371936	0.398793	0.657881	0.269087	0.667049	0.343048	0.0181154	0.18311	0.001	0.258	0.066
Mogibacteriaceae, unidentified species	0.00322	0.012471	0.0217533	0.0842503	0.01692	0.0655309	0.0354467	0.137284	0.0966733	0.233208	0.0926467	0.358819	0.0475333	0.135998	0.06606	0.155082	0.0862	0.137167	0.0136933	0.0530341	0.103127	0.156698	0.0708933	0.168747	0.0853933	0.179675	0.122453	0.200232	0.28278	0.659579	0.175929	0.394693	0.0838078
Bulleidia, unidentified species 1	0	0	0	0	0.0636467	0.239889	0	0	0.03706	0.143533	0	0	0.210273	0.784601	0	0	0.24572	0.951669	0.252973	0.845625	0.0128933	0.0499357	0.653373	1.34764	0.35126	1.01786	0	0	0.59618	0.857921	0.228364	0.491118	0.0340482	0.002	0.022	0.021
Bulleidia, unidentified species 2	0.13212	0.379851	0.142593	0.477908	1.05055	2.24838	0.126487	0.463799	0	0	0.549447	1.46238	0.589727	1.55995	0.28278	1.01152	1.35347	3.17517	1.80221	3.4613	0.343207	0.647959	1.96012	3.04244	1.8433	4.09816	0.543807	0.674838	2.01087	2.58436	0.0554118	0.0309868	0.234569	0	0.387	0.994
Catenibacterium, unidentified species	0.921653	2.20055	0.85076	2.75481	0.443907	1.1811	0.632427	2.44938	2.19053	3.38307	1.77322	3.98385	2.23404	2.58658	6.1873	8.48251	1.73937	3.54968	2.75046	4.88377	5.11903	4.98988	5.9722	10.5864	4.95226	6.30081	2.40725	3.57284	3.09929	3.54393	0.0122338	0.0121548	0.0309868	0	0.24	0.028
Eubacterium biforme	1.18752	1.70693	0.91602	2.44253	1.86989	3.46225	0.42296	0.901012	1.61772	2.45718	3.51017	4.3942	2.5861	3.97419	2.85519	2.92449	3.35387	3.60368	2.69487	3.92327	3.68015	2.92855	3.49323	3.01936	2.96395	3.5908	3.14523	2.97589	3.11137	2.30213	0.0285455	0.0121548	0.179738	0	0.173	0.253
Eubacterium dolichum	0.09748	0.235683	0.00886	0.0343146	0.0483333	0.109134	0.16838	0.252229	0.104733	0.267486	0.0185267	0.0597019	0.0120867	0.032626	0.00322	0.012471	0.0265867	0.10297	0.00161333	0.00624841	0.00402667	0.0155952	0.0128933	0.0499357	0.0177267	0.0686551	0.0636467	0.246502	0.0555867	0.179109	0.0425763	0.361783	0.71367	0.003	0.457	0.285
Fusobacterium, unidentified species	8.30453	11.4839	1.97623	3.7339	4.46405	9.76987	3.91138	9.57373	0.292447	0.679894	0.0298067	0.0786928	0.2997	0.738707	0.21108	0.775106	0.124067	0.239543	0.49466	1.71248	0.39638	0.879466	0.24492	0.9189	0.420547	0.853178	0.458413	0.721515	0.518027	0.886798	0.0285455	0.236382	0.26376	0.002	0.219	0.09
Sutterella, unidentified species	0.335953	0.508967	0.423767	0.707486	0.123267	0.287951	0.0410867	0.0884214	0.377847	0.851961	0.0870067	0.191671	0.0958733	0.257683	0.1998	0.359039	0.40766	0.504988	0.134547	0.190298	0.410067	0.622069	0.16918	0.37708	0.16194	0.365066	0.337553	0.659596	0.775033	1.22636	0.973604	0.233674	0.0830237
Campylobacter, unidentified species	0.111987	0.383469	0.178847	0.396361	0.0757333	0.250328	0.536553	0.949252	0.0145067	0.0470795	0.1998	0.454672	0.158713	0.528316	0.00644667	0.0193067	0.932127	2.7687	0.118433	0.224296	0.0185267	0.0572001	0.30856	0.746653	0.10796	0.146052	0.0765333	0.155071	0.109567	0.169148	0.228364	0.393477	0.61523
Helicobacter, unidentified species	0.10312	0.313331	0.394767	0.826601	0.0249733	0.0967213	0.4423	1.66027	0.12488	0.298048	0	0	0.0700933	0.27147	0.0854	0.222481	0.302927	0.658541	0.0894267	0.186706	0	0	0.489027	0.990345	0.0282	0.0791972	0.396367	0.812479	0.144213	0.357186	0.798083	0.0888679	0.202709
Succinivibrionaceae, unidentified species 1	3.33937	9.61654	0.423773	0.833033	0.296473	0.855472	0.05962	0.17348	0.109567	0.250867	0.22316	0.864295	0.0636467	0.168103	0.07734	0.299537	0.0362533	0.137097	0.20866	0.46444	0.0153067	0.0592825	0.09426	0.333105	0.217527	0.53658	0.0290067	0.0655201	0.0862	0.228409	0.235068	0.137854	0.92076
Succinivibrionaceae, unidentified species 2	0.867673	1.57162	1.28661	2.73982	0.08378	0.220297	0.00886	0.0343146	0.49708	1.28397	0	0	0.144213	0.364911	0.192547	0.400788	0.22558	0.483019	0.0958667	0.302986	0	0	0.00886	0.0343146	0.07412	0.152444	0.654987	1.30184	0.119233	0.340418	0.0599455	0.0534124	0.250859
Enterobacteriaceae, unidentified species	4.88781	16.084	3.47634	12.0759	0.40524	1.08402	3.15972	6.25223	2.56596	9.86116	0.184493	0.4426	0.688013	2.66466	0.00644667	0.0249678	0.449547	1.21929	0.0878133	0.3401	0	0	0.0475333	0.184096	0.14018	0.542915	0.198993	0.770698	0.1289	0.395104	0.0121548	0.0121548	0.481148	0	0.594	0.031
