# Supplementary material for: Short- and long-term effects of amoxicillin/clavulanic acid or doxycycline on the gastrointestinal microbiome of growing cats
Source: PLoS One. 2021 Dec 15;16(12):e0253031. doi: 10.1371/journal.pone.0253031 (PMC8673677; doi:10.1371/journal.pone.0253031)
Supplement: S6 Table — (XLSX) [file pone.0253031.s008.xlsx]

## Sheet: qPCR data
S2 table. Log abundances of bacterial groups analyzed with qPCR
	Day 0						Day 20/28						Day 60						Day 120						Day 300						BH adjusted p values			Mixed model effects
	AMC		CON		DOX		AMC		CON		DOX		AMC		CON		DOX		AMC		CON		DOX		AMC		CON		DOX		AMC	CON	DOX	Sampling day	Group	Sampling day x Group
qPCR	Mean	SD	Mean	SD	Mean	SD	Mean	SD	Mean	SD	Mean	SD	Mean	SD	Mean	SD	Mean	SD	Mean	SD	Mean	SD	Mean	SD	Mean	SD	Mean	SD	Mean	SD
Total bacteria	10.996	0.388822	10.91	0.31209	10.974	0.331357	10.762	0.327178	11.04	0.197629	10.9487	0.214605	10.964	0.218135	11.0127	0.206898	11.0453	0.200779	11.09	0.133684	11.038	0.12514	10.9767	0.247377	10.918	0.160187	10.7927	0.195794	11.048	0.206578	0.0425763	0.0181154	0.785	0.019	0.599	0.005
Faecalibacterium spp.	5.37067	1.15536	5.44133	1.20827	5.51467	1.49624	5.23533	1.51046	6.16667	0.877998	6.22733	1.03725	6.60733	0.575431	6.41933	0.808159	6.62733	0.703922	6.85	0.579162	6.32667	0.854122	6.57	0.578594	6.698	0.614622	6.652	0.486727	6.816	0.52496	0.0121548	0.0241538	0.0309868	0	0.717	0.06
Turicibacter spp.	5.70467	0.784127	5.90867	1.12253	5.64733	0.943848	5.214	0.652488	5.20533	0.365921	5.39333	0.888174	5.52133	0.661534	5.42	0.364711	5.458	0.507405	5.47867	0.70005	5.79533	0.447962	5.53133	0.682463	5.73067	0.513732	5.71867	0.288168	42.0407	139.693	0.284623	0.0121548	0.0241538	0	0.533	0.199
Streptococcus spp.	4.522	1.15857	4.172	1.11977	5.158	1.68086	4.186	1.24356	4.90733	1.33359	4.308	1.22486	3.928	0.546132	4.23067	0.747295	4.24867	1.09841	4.98667	1.50382	4.59533	1.44142	4.87467	1.26767	4.46467	1.20257	4.248	0.998028	4.24867	1.36193	0.254323	0.432877	0.1884
Escherichia coli	6.51667	1.26486	6.02133	1.38894	5.80467	1.13634	6.68333	1.11152	4.058	1.97019	4.838	1.91009	4.51867	1.78874	3.61667	1.82489	5.09867	1.42765	5.06667	1.39014	3.948	1.44746	4.80133	1.43442	3.87	1.37455	3.98267	1.90477	4.39	2.0676	0.0121548	0.0121548	0.336429	0	0.029	0.001
Blautia spp.	10.1727	0.653873	10.252	0.740504	10.1827	0.895413	9.502	1.43095	10.692	0.327244	10.6493	0.326835	10.5367	0.313862	10.7273	0.25104	10.6187	0.560457	10.554	0.29722	10.6233	0.310131	10.6273	0.379595	10.476	0.277715	10.4727	0.280852	10.5807	0.283561	0.0888679	0.0534124	0.61213
Fusobacterium spp.	8.064	1.45492	7.16867	0.622459	7.41467	1.28853	7.26133	1.46236	6.982	0.582055	6.70867	0.564799	6.892	0.873059	6.73933	0.570444	6.93133	0.318296	7.07467	0.712219	6.848	0.717627	6.64333	0.486249	7.136	0.884451	6.96333	0.582638	7.04733	0.602156	0.474595	0.568409	0.174943
Clostridium hiranonis	6.15133	1.0817	4.59733	2.77827	5.11467	2.76782	4.23467	2.51365	6.05933	1.85278	4.496	2.88574	6.29467	1.52038	6.412	1.7919	5.898	2.07067	6.52533	1.04392	6.70333	0.326205	6.2	1.76431	6.22267	1.72591	6.576	0.315137	6.39933	1.80046	0.181392	0.0122338	0.152382	0	0.771	0.11
Bifidobacterium spp.	5.74933	1.36187	6.312	1.52078	5.76333	1.75358	5.43267	1.41833	5.728	1.12305	5.93267	1.39728	6.39133	0.850621	5.90533	1.23643	6.036	1.13469	6.51867	1.22126	5.54933	1.21126	6.258	1.19374	6.06667	1.27282	5.14	1.26453	6.116	1.28853	0.153459	0.163038	0.976086
Bacteroides spp.	6.84162	0.887223	6.37795	1.1944	6.33438	0.95778	6.44113	1.28191	7.04736	0.540949	6.77437	0.666005	6.43308	0.895434	6.57062	0.660176	6.91797	0.769044	6.71014	0.537544	6.82902	0.783881	6.69281	0.501954	6.38818	0.797915	6.77181	0.695462	6.92053	0.739443	0.343294	0.274622	0.365812	0.25	0.179	0.273
